# Supplementary material for: A longitudinal circulating tumor DNA-based model associated with survival in metastatic non-small-cell lung cancer
Source: Nat Med. 2023 Mar 16;29(4):859–68. doi: 10.1038/s41591-023-02226-6 (PMC10115641; doi:10.1038/s41591-023-02226-6)
Supplement: Supplementary file 2 — Supplementary Tables 1–6. [file 41591_2023_2226_MOESM2_ESM.xlsx]

## Sheet: ST1 Balance ITT vs Custom330kb
		ITT	330kb BEP			By arm:	ITT - ABCP arm	BEP - ABCP arm	ITT - ACP arm	BEP - ACP arm	ITT - BCP arm	BEP - BCP arm
BECOG	BECOG					BECOG
	Total (non-NA)	1196	463			Total (non-NA)	397	155	402	153	397	155
	NA's	6	3			NA's	3	2	0	0	3	1
	0	518 (43.31%)	201 (43.41%)			0	159 (40.05%)	60 (38.71%)	180 (44.78%)	74 (48.37%)	179 (45.09%)	67 (43.23%)
	1	678 (56.69%)	262 (56.59%)			1	238 (59.95%)	95 (61.29%)	222 (55.22%)	79 (51.63%)	218 (54.91%)	88 (56.77%)
AGE	AGE					AGE
	N	1202	466			N	400	157	402	153	400	156
	Mean	62.76	62.24			Mean	62.98	62.04	62.26	62.2	63.04	62.47
	Median	63	63			Median	63	62	63	63	63	63
	Min-Max	31...89	31...89			Min-Max	31...89	31...85	32...85	36...82	31...89	31...89
	NA's	0	0			NA's	0	0	0	0	0	0
SEX	SEX					SEX
	Total (non-NA)	1202	466			Total (non-NA)	400	157	402	153	400	156
	NA's	0	0			NA's	0	0	0	0	0	0
	F	482 (40.1%)	184 (39.48%)			F	160 (40%)	56 (35.67%)	161 (40.05%)	64 (41.83%)	161 (40.25%)	64 (41.03%)
	M	720 (59.9%)	282 (60.52%)			M	240 (60%)	101 (64.33%)	241 (59.95%)	89 (58.17%)	239 (59.75%)	92 (58.97%)
TOBHX1	TOBHX1					TOBHX1
	Total (non-NA)	1202	466			Total (non-NA)	400	157	402	153	400	156
	NA's	0	0			NA's	0	0	0	0	0	0
	CURRENT PREVIOUS	966 (80.37%)	372 (79.83%)			CURRENT PREVIOUS	318 (79.5%)	124 (78.98%)	325 (80.85%)	126 (82.35%)	323 (80.75%)	122 (78.21%)
	NEVER	236 (19.63%)	94 (20.17%)			NEVER	82 (20.5%)	33 (21.02%)	77 (19.15%)	27 (17.65%)	77 (19.25%)	34 (21.79%)
RACEV1	RACEV1					RACEV1
	Total (non-NA)	1202	466			Total (non-NA)	400	157	402	153	400	156
	NA's	0	0			NA's	0	0	0	0	0	0
	ASIAN	150 (12.48%)	67 (14.38%)			ASIAN	56 (14%)	29 (18.47%)	48 (11.94%)	16 (10.46%)	46 (11.5%)	22 (14.1%)
	BLACK	24 (2%)	10 (2.15%)			BLACK	3 (0.75%)	0 (0%)	9 (2.24%)	4 (2.61%)	12 (3%)	6 (3.85%)
	OTHER	40 (3.33%)	20 (4.29%)			OTHER	19 (4.75%)	8 (5.1%)	14 (3.48%)	7 (4.58%)	7 (1.75%)	5 (3.21%)
	WHITE	988 (82.2%)	369 (79.18%)			WHITE	322 (80.5%)	120 (76.43%)	331 (82.34%)	126 (82.35%)	335 (83.75%)	123 (78.85%)
REGION1	REGION1					REGION1
	Total (non-NA)	1202	466			Total (non-NA)	400	157	402	153	400	156
	NA's	0	0			NA's	0	0	0	0	0	0
	Asia-Pacific	136 (11.31%)	62 (13.3%)			Asia-Pacific	50 (12.5%)	27 (17.2%)	43 (10.7%)	15 (9.8%)	43 (10.75%)	20 (12.82%)
	Australia	88 (7.32%)	42 (9.01%)			Australia	27 (6.75%)	11 (7.01%)	33 (8.21%)	15 (9.8%)	28 (7%)	16 (10.26%)
	Central or South America	99 (8.24%)	34 (7.3%)			Central or South America	31 (7.75%)	9 (5.73%)	30 (7.46%)	8 (5.23%)	38 (9.5%)	17 (10.9%)
	Europe	607 (50.5%)	232 (49.79%)			Europe	193 (48.25%)	76 (48.41%)	213 (52.99%)	84 (54.9%)	201 (50.25%)	72 (46.15%)
	North America	272 (22.63%)	96 (20.6%)			North America	99 (24.75%)	34 (21.66%)	83 (20.65%)	31 (20.26%)	90 (22.5%)	31 (19.87%)
SLD screening	SLD screening					SLD screening
	N	1198	466			N	398	157	402	153	398	156
	Mean	79.99	80.41			Mean	81.53	80.96	80.99	80.7	77.44	79.58
	Median	71	72			Median	72.42	70	70	70	71	74
	Min-Max	10...299	10...251			Min-Max	10.4...243	13...243	10...299	10...241	10...251	11...251
	NA's	4	0			NA's	2	0	0	0	2	0
METSITES	METSITES					METSITES
	Total (non-NA)	1202	466			Total (non-NA)	400	157	402	153	400	156
	NA's	0	0			NA's	0	0	0	0	0	0
	0	4 (0.33%)	0 (0%)			0	2 (0.5%)	0 (0%)	0 (0%)	0 (0%)	2 (0.5%)	0 (0%)
	1	513 (42.68%)	199 (42.7%)			1	167 (41.75%)	67 (42.68%)	165 (41.04%)	62 (40.52%)	181 (45.25%)	70 (44.87%)
	2	444 (36.94%)	176 (37.77%)			2	160 (40%)	70 (44.59%)	145 (36.07%)	53 (34.64%)	139 (34.75%)	53 (33.97%)
	3	199 (16.56%)	73 (15.67%)			3	60 (15%)	17 (10.83%)	75 (18.66%)	30 (19.61%)	64 (16%)	26 (16.67%)
	4	36 (3%)	14 (3%)			4	11 (2.75%)	3 (1.91%)	14 (3.48%)	6 (3.92%)	11 (2.75%)	5 (3.21%)
	5	6 (0.5%)	4 (0.86%)			5	0 (0%)	0 (0%)	3 (0.75%)	2 (1.31%)	3 (0.75%)	2 (1.28%)
PDL1 status	PDL1 status					PDL1 status
	Total (non-NA)	1202	466			Total (non-NA)	400	157	402	153	400	156
	NA's	0	0			NA's	0	0	0	0	0	0
	High	216 (17.97%)	98 (21.03%)			High	75 (18.75%)	39 (24.84%)	68 (16.92%)	30 (19.61%)	73 (18.25%)	29 (18.59%)
	Low/Negative	986 (82.03%)	368 (78.97%)			Low/Negative	325 (81.25%)	118 (75.16%)	334 (83.08%)	123 (80.39%)	327 (81.75%)	127 (81.41%)
BCOR	BCOR					BCOR
	Total (non-NA)	1095	448			Total (non-NA)	358	151	376	149	361	148
	NA's	107	18			NA's	42	6	26	4	39	8
	CR	31 (2.83%)	12 (2.68%)			CR	17 (4.75%)	9 (5.96%)	10 (2.66%)	2 (1.34%)	4 (1.11%)	1 (0.68%)
	PR	520 (47.49%)	220 (49.11%)			PR	208 (58.1%)	89 (58.94%)	156 (41.49%)	70 (46.98%)	156 (43.21%)	61 (41.22%)
	SD	426 (38.9%)	167 (37.28%)			SD	110 (30.73%)	45 (29.8%)	152 (40.43%)	54 (36.24%)	164 (45.43%)	68 (45.95%)
	PD	118 (10.78%)	49 (10.94%)			PD	23 (6.42%)	8 (5.3%)	58 (15.43%)	23 (15.44%)	37 (10.25%)	18 (12.16%)

## Sheet: ST2 Balance in Training vs Test
		Train	Test			By arm:	Train(ABCP)	Test(ABCP)	Train(ACP)	Test(ACP)	Train(BCP)	Test(BCP)
BECOG	BECOG					BECOG
	Total (non-NA)	239	224			Total (non-NA)	83	72	75	78	81	74
	NA's	1	2			NA's	1	1	0	0	0	1
	0	99 (41.42%)	102 (45.54%)			0	29 (34.94%)	31 (43.06%)	34 (45.33%)	40 (51.28%)	36 (44.44%)	31 (41.89%)
	1	140 (58.58%)	122 (54.46%)			1	54 (65.06%)	41 (56.94%)	41 (54.67%)	38 (48.72%)	45 (55.56%)	43 (58.11%)
AGE	AGE					AGE
	N	240	226			N	84	73	75	78	81	75
	Mean	62.85	61.58			Mean	62.05	62.04	61.96	62.42	64.52	60.27
	Median	63	62			Median	62	61	63	63.5	64	61
	Min-Max	31...89	31...85			Min-Max	31...79	44...85	36...79	39...82	41...89	31...79
	NA's	0	0			NA's	0	0	0	0	0	0
SEX	SEX					SEX
	Total (non-NA)	240	226			Total (non-NA)	84	73	75	78	81	75
	NA's	0	0			NA's	0	0	0	0	0	0
	F	98 (40.83%)	86 (38.05%)			F	27 (32.14%)	29 (39.73%)	35 (46.67%)	29 (37.18%)	36 (44.44%)	28 (37.33%)
	M	142 (59.17%)	140 (61.95%)			M	57 (67.86%)	44 (60.27%)	40 (53.33%)	49 (62.82%)	45 (55.56%)	47 (62.67%)
TOBHX1	TOBHX1					TOBHX1
	Total (non-NA)	240	226			Total (non-NA)	84	73	75	78	81	75
	NA's	0	0			NA's	0	0	0	0	0	0
	CURRENT PREVIOUS	195 (81.25%)	177 (78.32%)			CURRENT PREVIOUS	69 (82.14%)	55 (75.34%)	62 (82.67%)	64 (82.05%)	64 (79.01%)	58 (77.33%)
	NEVER	45 (18.75%)	49 (21.68%)			NEVER	15 (17.86%)	18 (24.66%)	13 (17.33%)	14 (17.95%)	17 (20.99%)	17 (22.67%)
RACEV1	RACEV1					RACEV1
	Total (non-NA)	240	226			Total (non-NA)	84	73	75	78	81	75
	NA's	0	0			NA's	0	0	0	0	0	0
	ASIAN	36 (15%)	31 (13.72%)			ASIAN	16 (19.05%)	13 (17.81%)	9 (12%)	7 (8.97%)	11 (13.58%)	11 (14.67%)
	BLACK	6 (2.5%)	4 (1.77%)			BLACK	0 (0%)	0 (0%)	2 (2.67%)	2 (2.56%)	4 (4.94%)	2 (2.67%)
	OTHER	12 (5%)	8 (3.54%)			OTHER	4 (4.76%)	4 (5.48%)	4 (5.33%)	3 (3.85%)	4 (4.94%)	1 (1.33%)
	WHITE	186 (77.5%)	183 (80.97%)			WHITE	64 (76.19%)	56 (76.71%)	60 (80%)	66 (84.62%)	62 (76.54%)	61 (81.33%)
REGION1	REGION1					REGION1
	Total (non-NA)	240	226			Total (non-NA)	84	73	75	78	81	75
	NA's	0	0			NA's	0	0	0	0	0	0
	Asia-Pacific	31 (12.92%)	31 (13.72%)			Asia-Pacific	14 (16.67%)	13 (17.81%)	8 (10.67%)	7 (8.97%)	9 (11.11%)	11 (14.67%)
	Australia	38 (15.83%)	4 (1.77%)			Australia	10 (11.9%)	1 (1.37%)	12 (16%)	3 (3.85%)	16 (19.75%)	0 (0%)
	Central or South America	26 (10.83%)	8 (3.54%)			Central or South America	9 (10.71%)	0 (0%)	4 (5.33%)	4 (5.13%)	13 (16.05%)	4 (5.33%)
	Europe	88 (36.67%)	144 (63.72%)			Europe	32 (38.1%)	44 (60.27%)	33 (44%)	51 (65.38%)	23 (28.4%)	49 (65.33%)
	North America	57 (23.75%)	39 (17.26%)			North America	19 (22.62%)	15 (20.55%)	18 (24%)	13 (16.67%)	20 (24.69%)	11 (14.67%)
SLD screening	sld_screening					sld_screening
	N	240	226			N	84	73	75	78	81	75
	Mean	80.72	80.08			Mean	79.21	82.96	82.41	79.06	80.72	78.35
	Median	71.5	73			Median	68.5	73	70	69.04	74	74
	Min-Max	11...244	10...251			Min-Max	13...243	20.55...243	11...241	10...230	14.7...244	11...251
	NA's	0	0			NA's	0	0	0	0	0	0
METSITES	METSITES					METSITES
	Total (non-NA)	240	226			Total (non-NA)	84	73	75	78	81	75
	NA's	0	0			NA's	0	0	0	0	0	0
	1	102 (42.5%)	97 (42.92%)			1	40 (47.62%)	27 (36.99%)	28 (37.33%)	34 (43.59%)	34 (41.98%)	36 (48%)
	2	92 (38.33%)	84 (37.17%)			2	34 (40.48%)	36 (49.32%)	27 (36%)	26 (33.33%)	31 (38.27%)	22 (29.33%)
	3	38 (15.83%)	35 (15.49%)			3	9 (10.71%)	8 (10.96%)	16 (21.33%)	14 (17.95%)	13 (16.05%)	13 (17.33%)
	4	6 (2.5%)	8 (3.54%)			4	1 (1.19%)	2 (2.74%)	3 (4%)	3 (3.85%)	2 (2.47%)	3 (4%)
	5	2 (0.83%)	2 (0.88%)			5	0 (0%)	0 (0%)	1 (1.33%)	1 (1.28%)	1 (1.23%)	1 (1.33%)
PDL1 status	PDL1 status					pdl1_status
	Total (non-NA)	240	226			Total (non-NA)	84	73	75	78	81	75
	NA's	0	0			NA's	0	0	0	0	0	0
	High	47 (19.58%)	51 (22.57%)			High	18 (21.43%)	21 (28.77%)	16 (21.33%)	14 (17.95%)	13 (16.05%)	16 (21.33%)
	Low/Negative	193 (80.42%)	175 (77.43%)			Low/Negative	66 (78.57%)	52 (71.23%)	59 (78.67%)	64 (82.05%)	68 (83.95%)	59 (78.67%)
BCOR	BCOR					BCOR
	Total (non-NA)	229	219			Total (non-NA)	81	70	73	76	75	73
	NA's	11	7			NA's	3	3	2	2	6	2
	CR	8 (3.49%)	4 (1.83%)			CR	7 (8.64%)	2 (2.86%)	0 (0%)	2 (2.63%)	1 (1.33%)	0 (0%)
	PR	116 (50.66%)	104 (47.49%)			PR	51 (62.96%)	38 (54.29%)	36 (49.32%)	34 (44.74%)	29 (38.67%)	32 (43.84%)
	SD	75 (32.75%)	92 (42.01%)			SD	19 (23.46%)	26 (37.14%)	23 (31.51%)	31 (40.79%)	33 (44%)	35 (47.95%)
	PD	30 (13.1%)	19 (8.68%)			PD	4 (4.94%)	4 (5.71%)	14 (19.18%)	9 (11.84%)	12 (16%)	6 (8.22%)
BL ctDNA status	BL ctDNA status					BL ctDNA status
	Total (non-NA)	240	226			Total (non-NA)	84	73	75	78	81	75
	NA's	0	0			NA's	0	0	0	0	0	0
	Negative	36 (15%)	37 (16.37%)			Negative	10 (11.9%)	10 (13.7%)	12 (16%)	16 (20.51%)	14 (17.28%)	11 (14.67%)
	Positive	204 (85%)	189 (83.63%)			Positive	74 (88.1%)	63 (86.3%)	63 (84%)	62 (79.49%)	67 (82.72%)	64 (85.33%)

## Sheet: ST3 List ctDNA features
Note: The 19 'level' features were calculated for every time point, and the 42 'change' features were calcualted for every on-treatment time point (excluded baseline)
feature	level_or_change	Notes
cfDNA_conc	level
max_of_AF	level
max_of_AFkl	level	The suffix 'kl' indicates restricting variant list to just those mutations which are known or likely pathogenic.
max_of_TMPMP	level	TMPMP indicates molecules per mL plasma
max_of_TMPMPkl	level
mean_of_AF	level
mean_of_AFkl	level
mean_of_TMPMP	level	This corresponds to MTM (for Mean Tumor Molecules per mL plasma)
mean_of_TMPMPkl	level
median_of_AF	level
median_of_AFkl	level
median_of_TMPMP	level
median_of_TMPMPkl	level
n	level	n indicates number of mutations detected
n_kl	level	n_kl indicates number of known/likely pathogenic mutations detected
nNorm	level	nNorm indicates normalized bTMB, ie n divided by max_of_TMPMP
nNorm_kl	level	isPos indicates whether ctDNA positive (1+ mutations detected
isPos	level
isPos_kl	level
AUC_mean_of_AF	change	AUC is area under the curve of ctDNA level from BL to on-treatment time point
AUC_mean_of_AFkl	change
AUC_median_of_AF	change
AUC_median_of_AFkl	change
CHG_diff_of_cfDNA_conc	change	diff is difference of ctDNA level from BL to on-treatment time opint
CHG_diff_of_max_of_AF	change
CHG_diff_of_max_of_AFkl	change
CHG_diff_of_max_of_TMPMP	change
CHG_diff_of_max_of_TMPMPkl	change
CHG_diff_of_mean_of_AF	change
CHG_diff_of_mean_of_AFkl	change
CHG_diff_of_mean_of_TMPMP	change
CHG_diff_of_mean_of_TMPMPkl	change
CHG_diff_of_median_of_AF	change
CHG_diff_of_median_of_AFkl	change
CHG_diff_of_median_of_TMPMP	change
CHG_diff_of_median_of_TMPMPkl	change
CHG_diff_of_n	change
CHG_diff_of_n_kl	change
CHG_diff_of_nNorm	change
CHG_diff_of_nNorm_kl	change
CHG_logRatio_of_cfDNA_conc	change	logRatio is log ratio of ctDNA level of BL to on treatment time point
CHG_logRatio_of_max_of_AF	change
CHG_logRatio_of_max_of_AFkl	change
CHG_logRatio_of_max_of_TMPMP	change
CHG_logRatio_of_max_of_TMPMPkl	change
CHG_logRatio_of_mean_of_AF	change
CHG_logRatio_of_mean_of_AFkl	change
CHG_logRatio_of_mean_of_TMPMP	change
CHG_logRatio_of_mean_of_TMPMPkl	change
CHG_logRatio_of_median_of_AF	change
CHG_logRatio_of_median_of_AFkl	change
CHG_logRatio_of_median_of_TMPMP	change
CHG_logRatio_of_median_of_TMPMPkl	change
CHG_percentChange_of_cfDNA_conc	change	percentChange is percent change in ctDNA level from BL to on treatment time point
CHG_percentChange_of_max_of_AF	change
CHG_percentChange_of_max_of_AFkl	change
CHG_percentChange_of_max_of_TMPMP	change
CHG_percentChange_of_max_of_TMPMPkl	change
CHG_percentChange_of_mean_of_AF	change
CHG_percentChange_of_mean_of_AFkl	change
CHG_percentChange_of_mean_of_TMPMP	change
CHG_percentChange_of_mean_of_TMPMPkl	change
CHG_percentChange_of_median_of_AF	change
CHG_percentChange_of_median_of_AFkl	change
CHG_percentChange_of_median_of_TMPMP	change
CHG_percentChange_of_median_of_TMPMPkl	change
CHG_percentChange_of_n	change
CHG_percentChange_of_n_kl	change
CHG_percentChange_of_nNorm	change
CHG_percentChange_of_nNorm_kl	change
CHG_diff_negRect_of_median_of_AF	change	negRect indicates negative rectified such that only neagative changes (decreases) retain their continuous values and positive changes are censored to 0
CHG_diff_negRect_of_median_of_AFkl	change
CHG_diff_posRect_of_median_of_AF	change	posRect indicates positive rectified such that only positive changes (increases) retain their continuous values and negative changes are censored to 0
CHG_diff_posRect_of_median_of_AFkl	change
CHG_percentChange_negRect_of_median_of_AF	change
CHG_percentChange_negRect_of_median_of_AFkl	change
CHG_percentChange_posRect_of_median_of_AF	change
CHG_percentChange_posRect_of_median_of_AFkl	change

## Sheet: ST4  LOOCV run performance
LOOCV results across runs
	Feature Set
	ctDNA only			ctDNA plus clinical			clinical only
timepoint_outcome	cindex	cindex_se	p_value	cindex	cindex_se	p_value	cindex	cindex_se	p_value
BL_OS	0.589	0.022	6.69e-05	0.596	0.023	2.34e-05	0.592	0.023	4.21e-05
BL_PFS	0.615	0.019	9.5e-10	0.616	0.019	1.62e-09	0.573	0.023	0.00124028
C2D1_OS	0.602	0.023	1.06e-05	0.616	0.023	4.87e-07	n/a	n/a	n/a
C2D1_PFS	0.62	0.021	7.97e-09	0.625	0.021	1.78e-09	n/a	n/a	n/a
C3D1_OS*	0.638	0.023	2.87e-09	0.646	0.023	7.69e-11	0.594	0.025	0.000192477
C3D1_PFS	0.605	0.023	4.16e-06	0.587	0.023	0.000179677	0.531	0.023	0.187114
C4D1_OS	0.622	0.024	3.35e-07	0.631	0.023	7.5e-09	n/a	n/a	n/a
C4D1_PFS	0.578	0.023	0.000797098	0.57	0.024	0.00287668	n/a	n/a	n/a
C8D1_OS	0.647	0.027	6.54e-08	0.66	0.027	3.63e-09	n/a	n/a	n/a
C8D1_PFS	0.645	0.028	3.18e-07	0.645	0.028	3.89e-07	n/a	n/a	n/a
*Notes: Final model chosen was C3D1 OS model using ctDNA features only. Standard errors for the C-index were computed by assuming asymptotic normality (Methods Ref 7) and their p-values test if an estimate is different from 0.5 (Methods Ref 8).

## Sheet: ST5 Top features C3D1 OS model
Top features from C3D1 OS model
Run	Feature name	Feature definition	LOOCV: Number times chosen as a feature	LOOCV: Gain from Next-door analysis	Univariable c-index	Univariable c-index SE	Univariable c-index p-value	Hazard Ratio using median split [95CI]	Hazard ratio p-value
C3D1_OS	C3D1_n_kl	Number of pathogenic mutations detected at C3D1	206/206	3.896	0.589965	0.0235651	0.000134685	1.56 [1.1-2.22]	0.012034
C3D1_OS	C2D1_CHG_diff_of_n	Change in number of mutations detected from BL to C2D1	206/206	1.906	0.55024	0.0240327	0.0365737	1.14 [0.81-1.59]	0.455966
C3D1_OS	C2D1_AUC_mean_of_AF	The area under the curve for ctDNA level from BL to C2D1	206/206	0.074	0.566582	0.0255894	0.00927029	1.41 [1.01-1.98]	0.042915
C3D1_OS	C3D1_cfDNA_conc	Total cell-free DNA concentration at C3D1	206/206	1.092	0.575926	0.0246354	0.00205618	1.48 [1.06-2.07]	0.019844
C3D1_OS	C3D1_mean_of_TMPMP	Mean Tumor Molecules per mL plasma (MTM) at C3D1	206/206	5.855	0.603699	0.0244527	2.22706e-05	1.9 [1.36-2.65]	0.000145
Note: top features were defined as those chosen more often than not (>50% of CVs) with positive gain metric. Standard errors for the C-index were computed by assuming asymptotic normality (Methods Ref 7) and their p-values test if an estimate is different from 0.5 (Methods Ref 8). Univariable Cox proportional-hazards model used to estimate Hazard Ratios (HR) and logrank test to report associated …

## Sheet: ST6  Final model coefficients
Model: Final model reported in manuscript based on top features derived using BL, C2D1, and C3D1 time points (c-index for model fit in entire training set: 0.66; in hold-back test set cindex= 0.67)
Landmark time	Feature_ID	Feature	Coefficient in final model
C3D1_OS	C3D1_n_kl	Number of pathogenic mutations detected at C3D1	0.181909
C3D1_OS	C3D1_cfDNA_conc	Total cell-free DNA concentration at C3D1	0.0345701
C3D1_OS	C3D1_mean_of_TMPMP	Mean Tumor Molecules per mL plasma (MTM) at C3D1	0.00419366
C3D1_OS	C2D1_CHG_diff_of_n	Change in number of mutations detected from BL to C2D1	0.151636
C3D1_OS	C2D1_AUC_mean_of_AF	The area under the curve for ctDNA level from BL to C2D1	0.0871593
